# Supplementary material for: Feeding behavior and activity of Phlebotomus pedifer and potential reservoir hosts of Leishmania aethiopica in southwestern Ethiopia
Source: PLoS Negl Trop Dis. 2020 Mar 20;14(3):e0007947. doi: 10.1371/journal.pntd.0007947 (PMC7112221; doi:10.1371/journal.pntd.0007947)
Supplement: S1 Data — (XLSX) [file pntd.0007947.s005.xlsx]

## Sheet: Sheet1
Sample N°	Site (cave, indoor, outdoor)	Month	CytB Seq result	Common name	Group	kDNA rt-PCR
1487.1	C	April	Homo sapiens	Human	Human	Negative
1487.2	C	April	Homo sapiens	Human	Human	Negative
1487.3	C	April	Homo sapiens	Human	Human	Negative
1644.2	C	April	Homo sapiens	Human	Human	Positive
1637.1	C	April	Homo sapiens	Human	Human	Negative
1657.1	C	April	Homo sapiens	Human	Human	Negative
1645.2	C	April	Homo sapiens	Human	Human	Negative
1522.2	C	April	Homo sapiens	Human	Human	Negative
1470.1	C	April	Heterohyrax brucei	Hyrax	Hyrax	Negative
1600.1	C	April	Heterohyrax brucei	Hyrax	Hyrax	Negative
1644.3	C	April	Heterohyrax brucei	Hyrax	Hyrax	Negative
1524.2	C	April	Heterohyrax brucei	Hyrax	Hyrax	Negative
100.1	C	March	Homo sapiens	Human	Human	Negative
100.2	C	March	Homo sapiens	Human	Human	Negative
22.1	C	March	Homo sapiens	Human	Human	Negative
86.1	C	March	Homo sapiens	Human	Human	Negative
11.2	C	March	Homo sapiens	Human	Human	Negative
12.4	C	March	Heterohyrax brucei	Hyrax	Hyrax	Negative
100.3	C	March	Heterohyrax brucei	Hyrax	Hyrax	Negative
100.4	C	March	Heterohyrax brucei	Hyrax	Hyrax	Negative
86.3	C	March	Heterohyrax brucei	Hyrax	Hyrax	Negative
11.1	C	March	Heterohyrax brucei	Hyrax	Hyrax	Negative
88.1	C	March	Heterohyrax brucei	Hyrax	Hyrax	Negative
88.2	C	March	Heterohyrax brucei	Hyrax	Hyrax	Negative
18.1	C	March	Bos taurus	Cattle	Livestock	Negative
86.2	C	March	Bos taurus	Cattle	Livestock	Negative
1643.3	C	May	Homo sapiens	Human	Human	Positive
1631.3	C	May	Homo sapiens	Human	Human	Negative
1491.3	C	May	Heterohyrax brucei	Hyrax	Hyrax	Negative
1643.2	C	May	Heterohyrax brucei	Hyrax	Hyrax	Negative
1643.1	C	May	Heterohyrax brucei	Hyrax	Hyrax	Negative
1631.2	C	May	Myonycteris angolensis	Bat	Other	Negative
1647.2	C	May	Acomys ngurui	Rodent	Rodent	Negative
1342.2	ID	April	Homo sapiens	Human	Human	Negative
1228.1	ID	April	Homo sapiens	Human	Human	Negative
1228.3	ID	April	Homo sapiens	Human	Human	Negative
948.1	ID	April	Homo sapiens	Human	Human	Negative
1667.1	ID	April	Homo sapiens	Human	Human	Negative
1380.2	ID	April	Homo sapiens	Human	Human	Negative
1341.1	ID	April	Homo sapiens	Human	Human	Negative
1277.2	ID	April	Homo sapiens	Human	Human	Negative
1450.1	ID	April	Homo sapiens	Human	Human	Negative
1440.1	ID	April	Homo sapiens	Human	Human	Negative
1340.1	ID	April	Homo sapiens	Human	Human	Negative
1252.1	ID	April	Homo sapiens	Human	Human	Negative
1139.1	ID	April	Homo sapiens	Human	Human	Negative
1366.1	ID	April	Homo sapiens	Human	Human	Negative
1387.1	ID	April	Homo sapiens	Human	Human	Negative
1285.2	ID	April	Heterohyrax brucei	Hyrax	Hyrax	Negative
1260.2	ID	April	Bos taures	Cattle	Livestock	Negative
1373.1	ID	April	Bos taurus	Cattle	Livestock	Negative
1373.2	ID	April	Bos taurus	Cattle	Livestock	Negative
1277.1	ID	April	Bos taurus	Cattle	Livestock	Negative
1316.2	ID	April	Bos taurus	Cattle	Livestock	Negative
1445.2	ID	April	Capra hircus	Goat	Livestock	Negative
426.1	ID	February	Homo sapiens	Human	Human	Negative
426.2	ID	February	Homo sapiens	Human	Human	Negative
528.1	ID	February	Homo sapiens	Human	Human	Negative
1226.1	ID	February	Homo sapiens	Human	Human	Negative
1588.1	ID	February	Homo sapiens	Human	Human	Negative
1566.1	ID	February	Homo sapiens	Human	Human	Negative
1566.2	ID	February	Homo sapiens	Human	Human	Negative
1555.1	ID	February	Homo sapiens	Human	Human	Negative
1431.1	ID	February	Homo sapiens	Human	Human	Negative
1397.1	ID	February	Homo sapiens	Human	Human	Negative
1397.2	ID	February	Homo sapiens	Human	Human	Negative
1252.2	ID	February	Homo sapiens	Human	Human	Negative
76.1	ID	February	Bos taurus	Cattle	Livestock	Negative
1226.2	ID	February	Bos taurus	Cattle	Livestock	Negative
1226.3	ID	February	Bos taurus	Cattle	Livestock	Negative
528.2	ID	February	Capra hircus	Goat	Livestock	Negative
12.2	ID	March	Homo sapiens	Human	Human	Negative
92.1	ID	March	Homo sapiens	Human	Human	Negative
92.2	ID	March	Homo sapiens	human	Human	Positive
377.1	ID	March	Homo sapiens	Human	Human	Negative
1041.1	ID	March	Homo sapiens	Human	Human	Negative
1041.2	ID	March	Homo sapiens	Human	Human	Negative
34.2	ID	March	Homo sapiens	Human	Human	Negative
1671.1	ID	March	Homo sapiens	Human	Human	Negative
1473.1	ID	March	Homo sapiens	Human	Human	Negative
140.3	ID	March	Homo sapiens	Human	Human	Negative
140.4	ID	March	Homo sapiens	Human	Human	Negative
154.1	ID	March	Homo sapiens	Human	Human	Negative
12.3	ID	March	Homo sapiens	Human	Human	Negative
312.1	ID	March	Homo sapiens	Human	Human	Negative
701.1	ID	March	Homo sapiens	Human	Human	Negative
701.3	ID	March	Homo sapiens	Human	Human	Negative
198.1	ID	March	Homo sapiens	Human	Human	Negative
1426.1	ID	March	Homo sapiens	Human	Human	Positive
1671.1	ID	March	Homo sapiens	Human	Human	Negative
12.1	ID	March	Bos taurus	Cattle	Livestock	Negative
92.3	ID	March	Bos taurus	Cattle	Livestock	Negative
140.2	ID	March	Bos taurus	Cattle	Livestock	Negative
695.1	ID	March	Bos taurus	Cattle	Livestock	Negative
701.2	ID	March	Bos taurus	Cattle	Livestock	Negative
888.1	ID	March	Bos taurus	Cattle	Livestock	Negative
531.2	ID	March	Bos taurus	Cattle	Livestock	Negative
939.2	ID	March	Bos taurus	Cattle	Livestock	Negative
92.4	ID	March	Capra hircus	Goat	Livestock	Negative
531.1	ID	March	Capra hircus	Goat	Livestock	Negative
691.1	ID	March	Acomys ngurui	Mouse	Rodent	Negative
352.1	ID	March	Acomys wilsoni	Mouse	Rodent	Negative
1406.1	ID	May	Homo sapiens	Human	Human	Negative
909.1	ID	May	Homo sapiens	Human	Human	Negative
1364.1	ID	May	Homo sapiens	Human	Human	Negative
1691.1	ID	May	Homo sapiens	Human	Human	Negative
1691.2	ID	May	Homo sapiens	Human	Human	Negative
352.2	ID	May	Homo sapiens	Human	Human	Negative
1639.1	ID	May	Homo sapiens	Human	Human	Negative
588.1	ID	May	Homo sapiens	Human	Human	Negative
588.2	ID	May	Homo sapiens	Human	Human	Negative
1352.1	ID	May	Homo sapiens	Human	Human	Negative
1352.2	ID	May	Homo sapiens	Human	Human	Negative
1398.1	ID	May	Homo sapiens	Human	Human	Negative
1490.3	ID	May	Homo sapiens	Human	Human	Negative
379.1	ID	May	Homo sapiens	Human	Human	Negative
1491.2	ID	May	Homo sapiens	Human	Human	Negative
984.1	ID	May	Homo sapiens	Human	Human	Negative
583.4	ID	May	Homo sapiens	Human	Human	Negative
1332.3	ID	May	Homo sapiens	Human	Human	Negative
1441.1	ID	May	Homo sapiens	Human	Human	Negative
1441.2	ID	May	Homo sapiens	Human	Human	Negative
1601.1	ID	May	Homo sapiens	Human	Human	Negative
355.1	ID	May	Homo sapiens	Human	Human	Negative
538.2	ID	May	Homo sapiens	Human	Human	Negative
538.1	ID	May	Homo sapiens	Human	Human	Negative
1677.1	ID	May	Homo sapiens	Human	Human	Negative
1677.3	ID	May	Homo sapiens	Human	Human	Negative
1352.3	ID	May	Homo sapiens	Human	Human	Negative
1654.1	ID	May	Homo sapiens	Human	Human	Negative
1654.2	ID	May	Homo sapiens	Human	Human	Negative
1299.2	ID	May	Homo sapiens	Human	Human	Positive
1349.1	ID	May	Homo sapiens	Human	Human	Negative
747.1	ID	May	Homo sapiens	Human	Human	Negative
1591.1	ID	May	Homo sapiens	Human	Human	Negative
1618.1	ID	May	Homo sapiens	Human	Human	Negative
1238.1	ID	May	Homo sapiens	Human	Human	Negative
1430.1	ID	May	Homo sapiens	Human	Human	Negative
1243.1	ID	May	Homo sapiens	Human	Human	Negative
631.1	ID	May	Homo sapiens	Human	Human	Negative
631.2	ID	May	Homo sapiens	Human	Human	Negative
1254.1	ID	May	Heterohyrax brucei	Hyrax	Hyrax	Negative
1299.1	ID	May	Heterohyrax brucei	Hyrax	Hyrax	Negative
1393.1	ID	May	Bos taurus	Cattle	Livestock	Negative
1516.1	ID	May	Bos taurus	Cattle	Livestock	Negative
1303.1	ID	May	Bos taurus	Cattle	Livestock	Negative
225.1	ID	May	Bos taurus	Cattle	Livestock	Negative
1404.2	ID	May	Bos taurus	Cattle	Livestock	Negative
1251.1	ID	May	Capra hircus	Goat	Livestock	Negative
1251.2	ID	May	Capra hircus	Goat	Livestock	Negative
1332.2	ID	May	Capra hircus	Goat	Livestock	Negative
1445.1	ID	May	Capra hircus	Goat	Livestock	Negative
1676.1	ID	May	Capra hircus	Goat	Livestock	Negative
984.2	ID	May	Tragelaphus scriptus	Buck	Other	Negative
585.1	ID	May	Felis catus	Cat	Other	Negative
535.1	ID	May	Gallus gallus	Chicken	Other	Negative
583.3	ID	May	Canis lupus familiaris	Dog	Other	Negative
1639.2	ID	May	Acomys wilsoni	Mouse	Rodent	Negative
1040.3	ID	May	Acomys wilsoni	Rodent	Rodent	Negative
1603.1	ID	May	Acomys wilsoni	Rodent	Rodent	Negative
1040.1	ID	May	Grammomys macmillani	Rodent	Rodent	Negative
1490.1	ID	May	Grammomys sp.	Rodent	Rodent	Negative
1357.2	OD	April	Homo sapiens	Human	Human	Negative
1357.3	OD	April	Homo sapiens	Human	Human	Negative
1357.4	OD	April	Homo sapiens	Human	Human	Negative
1357.1	OD	April	Bos taurus	Cattle	Livestock	Negative
1563.1	OD	February	Homo sapiens	Human	Human	Negative
1563.2	OD	February	Canis mesomelas	Fox	Other	Negative
1311.1	OD	May	Homo sapiens	Human	Human	Negative
1327.3	OD	May	Homo sapiens	Human	Human	Negative
1327.4	OD	May	Homo sapiens	Human	Human	Negative
1442.1	OD	May	Heterohyrax brucei	Hyrax	Hyrax	Negative
1442.1	OD	May	Heterohyrax brucei	Hyrax	Hyrax	Negative
1235.2	OD	May	Bos taurus	Cattle	Livestock	Negative
1361.1	OD	May	Capra hircus	Goat	Livestock	Negative
1361.2	OD	May	Capra hircus	Goat	Livestock	Negative
1327.5	OD	May	Capra hircus	Goat	Livestock	Negative
1228.4	OD	May	Capra hircus	Goat	Livestock	Negative
1653.2	OD	May	Myonycteris angolensis	Bat	Other	Negative
1327.2	OD	May	Arvicanthis somalicus	Rodent	Rodent	Negative
