# Supplementary material for: Feeding behavior and activity of Phlebotomus pedifer and potential reservoir hosts of Leishmania aethiopica in southwestern Ethiopia
Source: PLoS Negl Trop Dis. 2020 Mar 20;14(3):e0007947. doi: 10.1371/journal.pntd.0007947 (PMC7112221; doi:10.1371/journal.pntd.0007947)
Supplement: S2 Data — (XLSX) [file pntd.0007947.s006.xlsx]

## Sheet: Sheet1
Month	Time	Loc	House	SF
3	1	ID	1	0		Legend:
3	1	OD	1	0		Month
3	1	ID	2	0		3: March, 4: April, 5: May, 6: June, 7: July, 8: August
3	1	OD	2	0
3	1	ID	3	1		Time
3	1	OD	3	1		1: 18-20h, 2: 20-22h, 3: 22-24h, 4: 24-2h, 5: 2-4h, 6: 4-6h
3	1	ID	4	0
3	1	OD	4	0		Loc
4	1	ID	1	0		ID: indoors, OD: outdoors
4	1	OD	1	0
4	1	ID	2	0
4	1	OD	2	0
4	1	ID	3	0
4	1	OD	3	0
4	1	ID	4	0
4	1	OD	4	0
5	1	ID	1	0
5	1	OD	1	0
5	1	ID	2	1
5	1	OD	2	0
5	1	ID	3	0
5	1	OD	3	0
5	1	ID	4	0
5	1	OD	4	1
6	1	ID	1	0
6	1	OD	1	0
6	1	ID	2	1
6	1	OD	2	0
6	1	ID	3	0
6	1	OD	3	0
6	1	ID	4	0
6	1	OD	4	0
7	1	ID	1	0
7	1	OD	1	0
7	1	ID	2	0
7	1	OD	2	1
7	1	ID	3	1
7	1	OD	3	0
7	1	ID	4	0
7	1	OD	4	0
8	1	ID	1	1
8	1	OD	1	0
8	1	ID	2	1
8	1	OD	2	0
8	1	ID	3	0
8	1	OD	3	0
8	1	ID	4	1
8	1	OD	4	1
3	2	ID	1	0
3	2	OD	1	0
3	2	ID	2	0
3	2	OD	2	0
3	2	ID	3	0
3	2	OD	3	0
3	2	ID	4	0
3	2	OD	4	0
4	2	ID	1	0
4	2	OD	1	0
4	2	ID	2	1
4	2	OD	2	0
4	2	ID	3	1
4	2	OD	3	0
4	2	ID	4	0
4	2	OD	4	0
5	2	ID	1	0
5	2	OD	1	0
5	2	ID	2	1
5	2	OD	2	0
5	2	ID	3	0
5	2	OD	3	0
5	2	ID	4	0
5	2	OD	4	1
6	2	ID	1	0
6	2	OD	1	0
6	2	ID	2	1
6	2	OD	2	1
6	2	ID	3	1
6	2	OD	3	1
6	2	ID	4	1
6	2	OD	4	0
7	2	ID	1	0
7	2	OD	1	0
7	2	ID	2	1
7	2	OD	2	1
7	2	ID	3	0
7	2	OD	3	0
7	2	ID	4	0
7	2	OD	4	0
8	2	ID	1	0
8	2	OD	1	1
8	2	ID	2	1
8	2	OD	2	0
8	2	ID	3	1
8	2	OD	3	1
8	2	ID	4	1
8	2	OD	4	0
3	3	ID	1	0
3	3	OD	1	0
3	3	ID	2	0
3	3	OD	2	0
3	3	ID	3	1
3	3	OD	3	0
3	3	ID	4	0
3	3	OD	4	0
4	3	ID	1	1
4	3	OD	1	0
4	3	ID	2	0
4	3	OD	2	0
4	3	ID	3	0
4	3	OD	3	0
4	3	ID	4	0
4	3	OD	4	0
5	3	ID	1	0
5	3	OD	1	1
5	3	ID	2	0
5	3	OD	2	1
5	3	ID	3	0
5	3	OD	3	0
5	3	ID	4	0
5	3	OD	4	0
6	3	ID	1	1
6	3	OD	1	1
6	3	ID	2	0
6	3	OD	2	0
6	3	ID	3	1
6	3	OD	3	1
6	3	ID	4	1
6	3	OD	4	0
7	3	ID	1	1
7	3	OD	1	0
7	3	ID	2	0
7	3	OD	2	1
7	3	ID	3	0
7	3	OD	3	0
7	3	ID	4	0
7	3	OD	4	1
8	3	ID	1	0
8	3	OD	1	0
8	3	ID	2	1
8	3	OD	2	0
8	3	ID	3	1
8	3	OD	3	0
8	3	ID	4	1
8	3	OD	4	1
3	4	ID	1	0
3	4	OD	1	0
3	4	ID	2	0
3	4	OD	2	0
3	4	ID	3	0
3	4	OD	3	0
3	4	ID	4	1
3	4	OD	4	0
4	4	ID	1	1
4	4	ID	2	1
4	4	ID	3	1
4	4	ID	4	0
5	4	ID	1	0
5	4	ID	2	1
5	4	ID	3	0
5	4	ID	4	0
6	4	ID	1	1
6	4	OD	1	0
6	4	ID	2	1
6	4	OD	2	0
6	4	ID	3	1
6	4	OD	3	0
6	4	ID	4	0
6	4	OD	4	0
7	4	ID	1	1
7	4	OD	1	1
7	4	ID	2	1
7	4	OD	2	1
7	4	ID	3	1
7	4	OD	3	0
7	4	ID	4	1
7	4	OD	4	1
8	4	ID	1	1
8	4	OD	1	0
8	4	ID	2	0
8	4	OD	2	0
8	4	ID	3	1
8	4	OD	3	1
8	4	ID	4	0
8	4	OD	4	1
3	5	ID	1	0
3	5	OD	1	0
3	5	ID	2	0
3	5	OD	2	0
3	5	ID	3	0
3	5	OD	3	0
3	5	ID	4	0
3	5	OD	4	0
4	5	ID	1	0
4	5	ID	2	0
4	5	ID	3	0
4	5	ID	4	0
5	5	ID	1	0
5	5	ID	2	1
5	5	ID	3	0
5	5	ID	4	0
6	5	ID	1	1
6	5	OD	1	0
6	5	ID	2	0
6	5	OD	2	0
6	5	ID	3	1
6	5	OD	3	0
6	5	ID	4	0
6	5	OD	4	0
7	5	ID	1	1
7	5	OD	1	0
7	5	ID	2	0
7	5	OD	2	0
7	5	ID	3	0
7	5	OD	3	0
7	5	ID	4	0
7	5	OD	4	0
8	5	ID	1	1
8	5	OD	1	0
8	5	ID	2	0
8	5	OD	2	1
8	5	ID	3	1
8	5	OD	3	1
8	5	ID	4	1
8	5	OD	4	0
3	6	ID	1	0
3	6	OD	1	0
3	6	ID	2	0
3	6	OD	2	0
3	6	ID	3	1
3	6	OD	3	0
3	6	ID	4	0
3	6	OD	4	1
4	6	ID	1	0
4	6	ID	2	0
4	6	ID	3	0
4	6	ID	4	0
5	6	ID	1	0
5	6	ID	2	0
5	6	ID	3	0
5	6	ID	4	0
6	6	ID	1	0
6	6	OD	1	0
6	6	ID	2	0
6	6	OD	2	0
6	6	ID	3	1
6	6	OD	3	0
6	6	ID	4	0
6	6	OD	4	0
7	6	ID	1	0
7	6	OD	1	0
7	6	ID	2	0
7	6	OD	2	0
7	6	ID	3	0
7	6	OD	3	0
7	6	ID	4	0
7	6	OD	4	0
8	6	ID	1	0
8	6	OD	1	0
8	6	ID	2	0
8	6	OD	2	0
8	6	ID	3	0
8	6	OD	3	0
8	6	ID	4	1
8	6	OD	4	0
