# Supplementary material for: Feeding behavior and activity of Phlebotomus pedifer and potential reservoir hosts of Leishmania aethiopica in southwestern Ethiopia
Source: PLoS Negl Trop Dis. 2020 Mar 20;14(3):e0007947. doi: 10.1371/journal.pntd.0007947 (PMC7112221; doi:10.1371/journal.pntd.0007947)
Supplement: S3 Data — (XLSX) [file pntd.0007947.s007.xlsx]

## Sheet: Sheet1
# SF	Time	Exp. Day	Seks
20	2	1	F		Legend
1	2	1	M		Time:
22	3	1	F		1: 19-20h, 2: 20-21h, 3: 21-22h, 4: 22-23h, 5: 23-24h, 6: 24-1h
7	3	1	M
26	4	1	F
3	4	1	M
36	5	1	F
7	5	1	M
20	6	1	F
3	6	1	M
22	1	2	F
3	1	2	M
26	2	2	F
6	2	2	M
29	4	2	F
2	4	2	M
32	5	2	F
5	5	2	M
16	1	3	F
2	1	3	M
39	2	3	F
9	2	3	M
22	3	3	F
5	3	3	M
32	5	3	F
5	5	3	M
24	6	3	F
3	6	3	M
7	1	4	F
1	1	4	M
19	2	4	F
3	2	4	M
23	3	4	F
4	3	4	M
16	4	4	F
0	4	4	M
14	6	4	F
0	6	4	M
3	1	5	F
0	1	5	M
15	2	5	F
2	2	5	M
27	3	5	F
2	3	5	M
13	4	5	F
3	4	5	M
14	6	5	F
4	6	5	M
17	1	6	F
3	1	6	M
22	2	6	F
3	2	6	M
30	4	6	F
7	4	6	M
20	5	6	F
5	5	6	M
14	1	7	F
2	1	7	M
19	2	7	F
1	2	7	M
25	3	7	F
3	3	7	M
35	4	7	F
4	4	7	M
12	5	7	F
2	5	7	M
