# Supplementary material for: Feeding behavior and activity of Phlebotomus pedifer and potential reservoir hosts of Leishmania aethiopica in southwestern Ethiopia
Source: PLoS Negl Trop Dis. 2020 Mar 20;14(3):e0007947. doi: 10.1371/journal.pntd.0007947 (PMC7112221; doi:10.1371/journal.pntd.0007947)
Supplement: S4 Data — (XLSX) [file pntd.0007947.s008.xlsx]

## Sheet: Sheet1
N° blood fed SF	Host	Total	Exp. Day	Position
1	hyrax	5	1	L
4	human	5	1	R
9	hyrax	13	2	L
4	human	13	2	R
6	hyrax	11	3	R
5	human	11	3	L
0	hyrax	2	4	R
2	human	2	4	L
2	hyrax	4	5	L
2	human	4	5	R
5	hyrax	6	6	R
1	human	6	6	L
13	hyrax	18	7	L
5	human	18	7	R
4	hyrax	6	8	R
2	human	6	8	L
